# Supplementary material for: Co-Culture of Primary Human Bronchial Epithelial Cells at the Air–Liquid Interface and THP-1 Macrophages to Investigate the Toxicity of Polycyclic Aromatic Hydrocarbons
Source: Toxics. 2025 Dec 9;13(12):1065. doi: 10.3390/toxics13121065 (PMC12737494; doi:10.3390/toxics13121065)
Supplement: Supplementary file 1 [file toxics-13-01065-s001.zip]

Archive with 1 entries (1 files):
- toxics-4010762-supplementary.pdf
